# Supplementary material for: Large-Scale Expansion of Suspension Cells in an Automated Hollow-Fiber Perfusion Bioreactor
Source: Bioengineering (Basel). 2025 Jun 12;12(6):644. doi: 10.3390/bioengineering12060644 (PMC12189701; doi:10.3390/bioengineering12060644)
Supplement: Supplementary file 1 [file bioengineering-12-00644-s001.zip]

Archive with 1 entries (1 files):
- bioengineering-3635501-supplementary.pdf
